# Supplementary material for: The m6A modification mediated-lncRNA POU6F2-AS1 reprograms fatty acid metabolism and facilitates the growth of colorectal cancer via upregulation of FASN
Source: Mol Cancer. 2024 Mar 16;23:55. doi: 10.1186/s12943-024-01962-8 (PMC10943897; doi:10.1186/s12943-024-01962-8)
Supplement: Supplementary file 8 — Supplementary Material 8: Additional file 1: Table S2. Proteins identified by mass spectrometry [file 12943_2024_1962_MOESM8_ESM.xlsx]

## Sheet: Proteins
	Reference	PepCount	UniquePepCount	CoverPercent	MW	PI
	FileScan	Sequence	MH+	Diff(MH+)	Charge	Rank	Score	DeltaScore	ExpectValue	Ions	Reference	DIFF_MODIFIED_CANDIDATE	PI	MissCleavage	Modification	MatchedTIC	NumProteaseTermini	Engine	Tag	Decoy
$1-1	sp|P35579|MYH9_HUMAN Myosin-9 OS=Homo sapiens OX=9606 GN=MYH9 PE=1 SV=4	9	9	0.0423	226530	5.5
$1-2	tr|A0A024R1N1|A0A024R1N1_HUMAN Myosin, heavy polypeptide 9, non-muscle, isoform CRA_a OS=Homo sapiens OX=9606 GN=MYH9 PE=3 SV=1	9	9	0.0423	226530	5.5
	R20210100025_LNC,2445	K.DQGELER.Q	846.395	0.00621	2	1	41.02	0	0.00191	0|0	sp|P35579|MYH9_HUMAN/tr|Q86XU5|Q86XU5_HUMAN/tr|Q9UMJ0|Q9UMJ0_HUMAN/tr|B4E3S1|B4E3S1_HUMAN/tr|A0A024R1N1|A0A024R1N1_HUMAN		4.14	0		0	2	MASCOT		T
	R20210100025_LNC,2340	K.FNEGER.V	751.337	0.0051	2	1	26.85	0	0.0789	0|0	sp|P35579|MYH9_HUMAN/tr|Q86XU5|Q86XU5_HUMAN/tr|A0A0U4BW16|A0A0U4BW16_HUMAN/tr|A0A024R1N1|A0A024R1N1_HUMAN		4.53	0		0	2	MASCOT		T
	R20210100025_LNC,18904	K.KRHEMPPHIYAITDTAYR.S	2199.11	-0.03976	4	1	31.3	0	0.0605	0|0	sp|P35579|MYH9_HUMAN/tr|Q86XU5|Q86XU5_HUMAN/tr|B4E3S1|B4E3S1_HUMAN/tr|A0A024R1N1|A0A024R1N1_HUMAN/tr|Q5BKV1|Q5BKV1_HUMAN		8.51	2		0	2	MASCOT		T
	R20210100025_LNC,2301	K.QLAAENR.L	801.421	0.00568	2	1	42.99	0	0.0026	0|0	sp|P35579|MYH9_HUMAN/tr|Q86XU5|Q86XU5_HUMAN/tr|A0A0U4BW16|A0A0U4BW16_HUMAN/tr|B4E3S1|B4E3S1_HUMAN/tr|A0A024R1N1|A0A024R1N1_HUMAN		6	0		0	2	MASCOT		T
	R20210100025_LNC,2375	K.QTLENER.G	889.437	0.0059	2	1	32.41	0	0.0637	0|0	sp|P35579|MYH9_HUMAN/tr|Q86XU5|Q86XU5_HUMAN/tr|A0A0U4BW16|A0A0U4BW16_HUMAN/tr|A0A024R1N1|A0A024R1N1_HUMAN		4.53	0		0	2	MASCOT		T
	R20210100025_LNC,2437	K.TLEEEAK.T	819.409	0.00602	2	1	44.72	0	0.00263	0|0	sp|P35579|MYH9_HUMAN/tr|Q86XU5|Q86XU5_HUMAN/tr|A0A0U4BW16|A0A0U4BW16_HUMAN/tr|A0A024R1N1|A0A024R1N1_HUMAN		4.25	0		0	2	MASCOT		T
	R20210100025_LNC,2330	R.DLQGRDEQSEEK.K	1433.65	0.00318	2	1	38.93	0	0.00841	0|0	sp|P35579|MYH9_HUMAN/tr|A0A0U4BW16|A0A0U4BW16_HUMAN/tr|Q6ZNL4|Q6ZNL4_HUMAN/tr|A0A024R1N1|A0A024R1N1_HUMAN		4.18	1		0	2	MASCOT		T
	R20210100025_LNC,2299	R.NAEQYKDQADK.A	1309.6	0.00307	2	1	36.09	0	0.0102	0|0	sp|P35579|MYH9_HUMAN/tr|A0A0U4BW16|A0A0U4BW16_HUMAN/tr|Q6ZNL4|Q6ZNL4_HUMAN/tr|A0A024R1N1|A0A024R1N1_HUMAN		4.56	1		0	2	MASCOT		T
	R20210100025_LNC,2381	R.QSACNLEK.K	949.441	0.00761	2	1	55.86	0	0.000139	0|0	sp|P35579|MYH9_HUMAN/tr|A0A0U4BW16|A0A0U4BW16_HUMAN/tr|A0A024R1N1|A0A024R1N1_HUMAN		5.99	0		0	2	MASCOT		T
$2-1	sp|Q7Z406|MYH14_HUMAN Myosin-14 OS=Homo sapiens OX=9606 GN=MYH14 PE=1 SV=2	3	3	0.011	227868	5.52
	R20210100025_LNC,2478	K.TLEEETR.I	877.426	0.00627	2	1	20.72	0	0.51	0|0	sp|Q7Z406|MYH14_HUMAN/tr|A0A0C4DFM8|A0A0C4DFM8_HUMAN		4.25	0		0	2	MASCOT		T
	R20210100025_LNC,18080	R.EVEETR.T	762.363	0.00438	2	1	30.15	0	0.0429	0|0	sp|Q7Z406|MYH14_HUMAN/tr|B4E177|B4E177_HUMAN/tr|B3KV65|B3KV65_HUMAN/tr|A1L2Z2|A1L2Z2_HUMAN		4.25	0		0	2	MASCOT		T
	R20210100025_LNC,2470	R.LGEEDAGAR.A	917.432	0.00663	2	1	46.35	0	0.000749	0|0	sp|Q7Z406|MYH14_HUMAN/tr|B4E177|B4E177_HUMAN/tr|B3KV65|B3KV65_HUMAN/tr|A1L2Z2|A1L2Z2_HUMAN		4.14	0		0	2	MASCOT		T
$3-1	sp|P01023|A2MG_HUMAN Alpha-2-macroglobulin OS=Homo sapiens OX=9606 GN=A2M PE=1 SV=3	2	2	0.0244	163289	6.03
	R20210100025_LNC,17347	K.AAQVTIQSSGTFSSK.F	1511.77	-0.00171	2	1	23.98	0	0.793	0|0	sp|P01023|A2MG_HUMAN		8.8	0		0	2	MASCOT		T
	R20210100025_LNC,17836	K.AGAFCLSEDAGLGISSTASLR.A	2083.01	0.0115	3	1	26.82	0	0.221	0|0	sp|P20742|PZP_HUMAN/sp|P01023|A2MG_HUMAN/tr|B2R950|B2R950_HUMAN		4.37	0		0	2	MASCOT		T
$4-1	sp|P06454|PTMA_HUMAN Prothymosin alpha OS=Homo sapiens OX=9606 GN=PTMA PE=1 SV=2	2	2	0.2072	12202.8	3.69
$4-2	tr|Q8TBK9|Q8TBK9_HUMAN Prothymosin, alpha OS=Homo sapiens OX=9606 GN=PTMA PE=2 SV=1	2	2	0.2091	12015.7	3.71
$4-3	tr|B8ZZA1|B8ZZA1_HUMAN Prothymosin alpha OS=Homo sapiens OX=9606 GN=PTMA PE=1 SV=1	2	2	0.1756	14252.2	3.71
$4-4	tr|Q53S24|Q53S24_HUMAN Prothymosin, alpha OS=Homo sapiens OX=9606 GN=PTMAP7 PE=2 SV=1	2	2	0.2091	12073.7	3.69
$4-5	tr|V9HVW6|V9HVW6_HUMAN Uncharacterized protein OS=Homo sapiens OX=9606 PE=3 SV=1	2	2	0.211	11986.7	3.7
$4-6	tr|B8ZZQ6|B8ZZQ6_HUMAN Prothymosin alpha OS=Homo sapiens OX=9606 GN=PTMA PE=1 SV=1	2	2	0.215	11758.4	3.71
$4-7	tr|B8ZZW7|B8ZZW7_HUMAN Prothymosin alpha OS=Homo sapiens OX=9606 GN=PTMA PE=1 SV=1	2	2	0.1691	14718.8	4.02
$4-8	tr|Q15200|Q15200_HUMAN Prothymosin alpha OS=Homo sapiens OX=9606 PE=3 SV=2	2	2	0.2091	12084.8	3.69
$4-9	tr|Q86YS2|Q86YS2_HUMAN Prothymosin alpha protein OS=Homo sapiens OX=9606 PE=2 SV=1	2	2	0.2091	12043.7	3.7
$4-10	tr|Q15202|Q15202_HUMAN Prothymosin alpha OS=Homo sapiens OX=9606 PE=3 SV=2	2	2	0.211	11958.6	3.65
$4-11	tr|H7C2N1|H7C2N1_HUMAN Prothymosin alpha (Fragment) OS=Homo sapiens OX=9606 GN=PTMA PE=1 SV=1	2	2	0.1554	15746.8	4.17
$4-12	tr|Q15204|Q15204_HUMAN Prothymosin alpha OS=Homo sapiens OX=9606 PE=3 SV=2	2	2	0.2091	12046.6	3.64
	R20210100025_LNC,2665	K.EVVEEAENGR.D	1131.53	0.00723	2	1	29.6	0	0.0357	0|0	sp|P06454|PTMA_HUMAN/tr|B8ZZA1|B8ZZA1_HUMAN/tr|Q8TBK9|Q8TBK9_HUMAN/tr|Q9UMZ1|Q9UMZ1_HUMAN/tr|Q15203|Q15203_HUMAN/tr|Q15202|Q15202_HUMAN/tr|Q86YS2|Q86YS2_HUMAN/tr|Q15204|Q15204_HUMAN/tr|V9HVW7|V9HVW7_HUMAN/tr|Q9NYD3|Q9NYD3_HUMAN/tr|H7C2N1|H7C2N1_HUMAN/tr|Q15200|Q15200_HUMAN/tr|Q7KZ52|Q7KZ52_HUMAN/tr|V9HVW6|V9HVW6_HUMAN/tr|Q53S24|Q53S24_HUMAN/tr|B8ZZW7|B8ZZW7_HUMAN/tr|Q15254|Q15254_HUMAN/tr|B8ZZQ6|…		4.09	0		0	2	MASCOT		T
	R20210100025_LNC,2430	R.AAEDDEDDDVDTK.K	1437.55	0.00163	2	1	33.55	0	0.00146	0|0	sp|P06454|PTMA_HUMAN/tr|B8ZZA1|B8ZZA1_HUMAN/tr|Q8TBK9|Q8TBK9_HUMAN/tr|Q15202|Q15202_HUMAN/tr|Q86YS2|Q86YS2_HUMAN/tr|Q15204|Q15204_HUMAN/tr|H7C2N1|H7C2N1_HUMAN/tr|Q15200|Q15200_HUMAN/tr|V9HVW6|V9HVW6_HUMAN/tr|Q53S24|Q53S24_HUMAN/tr|B8ZZW7|B8ZZW7_HUMAN/tr|Q7Z4R6|Q7Z4R6_HUMAN/tr|B8ZZQ6|B8ZZQ6_HUMAN		3.5	0		0	2	MASCOT		T
$5-1	tr|Q05CK9|Q05CK9_HUMAN SYNCRIP protein (Fragment) OS=Homo sapiens OX=9606 GN=SYNCRIP PE=2 SV=1	2	2	0.0397	50649.9	6.27
$5-2	tr|B2R8Z8|B2R8Z8_HUMAN cDNA, FLJ94136, highly similar to Homo sapiens synaptotagmin binding, cytoplasmic RNA interacting protein (SYNCRIP), mRNA OS=Homo sapiens OX=9606 PE=2 SV=1	2	2	0.0289	69600.8	8.84
$5-3	sp|O60506|HNRPQ_HUMAN Heterogeneous nuclear ribonucleoprotein Q OS=Homo sapiens OX=9606 GN=SYNCRIP PE=1 SV=2	2	2	0.0289	69601.8	8.68
$5-4	tr|Q59GL1|Q59GL1_HUMAN Synaptotagmin binding, cytoplasmic RNA interacting protein variant (Fragment) OS=Homo sapiens OX=9606 PE=2 SV=1	2	2	0.0337	59606.1	8.82
	R20210100025_LNC,2464	K.DSDLSHVQNK.S	1142.54	0.00221	2	1	47.45	0	0.000745	0|0	sp|O60506|HNRPQ_HUMAN/tr|Q05CK9|Q05CK9_HUMAN/tr|F6UXX1|F6UXX1_HUMAN/tr|Q59GL1|Q59GL1_HUMAN/tr|B2R8Z8|B2R8Z8_HUMAN		5.21	0		0	2	MASCOT		T
	R20210100025_LNC,2250	K.EAAQEAVK.L	845.436	0.00567	2	1	66.8	0	1.25e-05	0|0	sp|O60506|HNRPQ_HUMAN/sp|O43390|HNRPR_HUMAN/tr|Q05CK9|Q05CK9_HUMAN/tr|Q6MZS5|Q6MZS5_HUMAN/tr|Q59GL1|Q59GL1_HUMAN/tr|Q0VGD6|Q0VGD6_HUMAN/tr|B4DT28|B4DT28_HUMAN/tr|B2R8Z8|B2R8Z8_HUMAN/tr|A0A6Q8PH31|A0A6Q8PH31_HUMAN/tr|A0A6Q8PH35|A0A6Q8PH35_HUMAN/tr|A0A6Q8PEX7|A0A6Q8PEX7_HUMAN/tr|B4DMB1|B4DMB1_HUMAN/tr|B2R7W4|B2R7W4_HUMAN/tr|B7Z645|B7Z645_HUMAN		4.53	0		0	2	MASCOT		T
$6-1	tr|A0A075B6Z2|A0A075B6Z2_HUMAN T cell receptor alpha joining 56 (Fragment) OS=Homo sapiens OX=9606 GN=TRAJ56 PE=4 SV=1	5	1	0.381	2110.41	10.29
$6-2	tr|A0N4V7|A0N4V7_HUMAN HCG2039797 (Fragment) OS=Homo sapiens OX=9606 GN=Tcr-alpha PE=4 SV=1	5	1	0.381	2213.56	9.79
	R20210100025_LNC,18659	K.GITLSVRP.-	842.509	0.00532	2	1	21.29	0	0.448	0|0	tr|A0N4V7|A0N4V7_HUMAN/tr|A0A075B6Z2|A0A075B6Z2_HUMAN		9.75	0		0	2	MASCOT		T
	R20210100025_LNC,19107	K.GITLSVRP.-	842.509	-0.00544	2	1	22.76	0	0.263	0|0	tr|A0N4V7|A0N4V7_HUMAN/tr|A0A075B6Z2|A0A075B6Z2_HUMAN		9.75	0		0	2	MASCOT		T
	R20210100025_LNC,19356	K.GITLSVRP.-	842.509	0.00334	2	1	22.13	0	0.354	0|0	tr|A0N4V7|A0N4V7_HUMAN/tr|A0A075B6Z2|A0A075B6Z2_HUMAN		9.75	0		0	2	MASCOT		T
	R20210100025_LNC,19653	K.GITLSVRP.-	842.509	0.0047	2	1	25.11	0	0.186	0|0	tr|A0N4V7|A0N4V7_HUMAN/tr|A0A075B6Z2|A0A075B6Z2_HUMAN		9.75	0		0	2	MASCOT		T
	R20210100025_LNC,20431	K.GITLSVRP.-	842.509	0.00392	2	1	26.15	0	0.14	0|0	tr|A0N4V7|A0N4V7_HUMAN/tr|A0A075B6Z2|A0A075B6Z2_HUMAN		9.75	0		0	2	MASCOT		T
$7-1	tr|A0A0G2JRN3|A0A0G2JRN3_HUMAN Alpha-1-antitrypsin OS=Homo sapiens OX=9606 GN=SERPINA1 PE=1 SV=1	2	1	0.0501	40234.3	5.26
$7-2	tr|Q13747|Q13747_HUMAN Alpha-1 antitrypsin (Fragment) OS=Homo sapiens OX=9606 PE=2 SV=1	2	1	0.0914	22828.1	6.11
$7-3	tr|E9KL23|E9KL23_HUMAN Epididymis secretory sperm binding protein Li 44a OS=Homo sapiens OX=9606 GN=SERPINA1 PE=2 SV=1	2	1	0.0431	46736	5.37
$7-4	tr|G3V2B9|G3V2B9_HUMAN Alpha-1-antitrypsin (Fragment) OS=Homo sapiens OX=9606 GN=SERPINA1 PE=1 SV=1	2	1	0.1714	11798	4.55
$7-5	tr|A0A384MDQ7|A0A384MDQ7_HUMAN Epididymis secretory sperm binding protein OS=Homo sapiens OX=9606 PE=2 SV=1	2	1	0.0431	46722	5.36
$7-6	sp|P01009|A1AT_HUMAN Alpha-1-antitrypsin OS=Homo sapiens OX=9606 GN=SERPINA1 PE=1 SV=3	2	1	0.0431	46736	5.37
$7-7	tr|A0A024R6I7|A0A024R6I7_HUMAN Alpha-1-antitrypsin OS=Homo sapiens OX=9606 GN=SERPINA1 PE=1 SV=1	2	1	0.0431	46707.9	5.37
	R20210100025_LNC,9091	K.LYHSEAFTVNFGDTEEAK.K	2057.95	0.00908	3	1	20.65	0	0.359	0|0	sp|P01009|A1AT_HUMAN/tr|A0A024R6I7|A0A024R6I7_HUMAN/tr|G3V2B9|G3V2B9_HUMAN/tr|A0A384MDQ7|A0A384MDQ7_HUMAN/tr|Q13747|Q13747_HUMAN/tr|A0A0G2JRN3|A0A0G2JRN3_HUMAN/tr|E9KL23|E9KL23_HUMAN		4.4	0		0	2	MASCOT		T
	R20210100025_LNC,9375	K.LYHSEAFTVNFGDTEEAK.K	2057.95	0.01163	3	1	68.25	0	6.13e-06	0|0	sp|P01009|A1AT_HUMAN/tr|A0A024R6I7|A0A024R6I7_HUMAN/tr|G3V2B9|G3V2B9_HUMAN/tr|A0A384MDQ7|A0A384MDQ7_HUMAN/tr|Q13747|Q13747_HUMAN/tr|A0A0G2JRN3|A0A0G2JRN3_HUMAN/tr|E9KL23|E9KL23_HUMAN		4.4	0		0	2	MASCOT		T
$8-1	sp|P14921|ETS1_HUMAN Protein C-ets-1 OS=Homo sapiens OX=9606 GN=ETS1 PE=1 SV=1	1	1	0.0204	50407.3	5.04
$8-2	tr|Q6FG54|Q6FG54_HUMAN ETS1 protein OS=Homo sapiens OX=9606 GN=ETS1 PE=2 SV=1	1	1	0.0204	50377.3	5.1
$8-3	tr|Q5U0M2|Q5U0M2_HUMAN V-ets erythroblastosis virus E26 oncogene homolog 1 (Avian) OS=Homo sapiens OX=9606 PE=2 SV=1	1	1	0.0204	50455.4	5.04
$8-4	tr|A8K725|A8K725_HUMAN cDNA FLJ75737, highly similar to Homo sapiens v-ets erythroblastosis virus E26 oncogene homolog 1 (avian) (ETS1), mRNA OS=Homo sapiens OX=9606 PE=2 SV=1	1	1	0.0204	50320.2	5.04
	R20210100025_LNC,17726	K.LSDPDEVAR.R	1001.49	0.00698	2	1	20.9	0	0.327	0|0	sp|P14921|ETS1_HUMAN/tr|A8K725|A8K725_HUMAN/tr|Q5U0M2|Q5U0M2_HUMAN/tr|Q6FG54|Q6FG54_HUMAN		4.03	0		0	2	MASCOT		T
$9-1	sp|Q00839|HNRPU_HUMAN Heterogeneous nuclear ribonucleoprotein U OS=Homo sapiens OX=9606 GN=HNRNPU PE=1 SV=6	1	1	0.0085	90583.4	5.76
$9-2	tr|Q5RI18|Q5RI18_HUMAN Heterogeneous nuclear ribonucleoprotein U OS=Homo sapiens OX=9606 GN=HNRNPU PE=1 SV=9	1	1	0.0116	67823.8	9.2
$9-3	tr|B3KX72|B3KX72_HUMAN cDNA FLJ44920 fis, clone BRAMY3011501, highly similar to Heterogeneous nuclear ribonucleoprotein U OS=Homo sapiens OX=9606 PE=2 SV=1	1	1	0.0093	83084.1	8.95
$9-4	tr|A0A1W2PQ74|A0A1W2PQ74_HUMAN Heterogeneous nuclear ribonucleoprotein U OS=Homo sapiens OX=9606 GN=HNRNPU PE=1 SV=1	1	1	0.0188	41852.8	8.35
$9-5	tr|A0A1W2PPH7|A0A1W2PPH7_HUMAN Heterogeneous nuclear ribonucleoprotein U OS=Homo sapiens OX=9606 GN=HNRNPU PE=1 SV=1	1	1	0.0128	61749.3	9.35
$9-6	tr|A0A1W2PP34|A0A1W2PP34_HUMAN Heterogeneous nuclear ribonucleoprotein U OS=Homo sapiens OX=9606 GN=HNRNPU PE=1 SV=1	1	1	0.0128	61051.8	9.3
$9-7	tr|Q96BA7|Q96BA7_HUMAN HNRPU protein OS=Homo sapiens OX=9606 PE=2 SV=1	1	1	0.0097	79714.8	8.03
$9-8	tr|Q7Z4Q5|Q7Z4Q5_HUMAN Heterogeneous nuclear ribonucleoprotein U (Scaffold attachment factor A), isoform CRA_a OS=Homo sapiens OX=9606 GN=HNRPU PE=2 SV=1	1	1	0.0136	57662.7	9.42
$9-9	tr|A0A1W2PNG3|A0A1W2PNG3_HUMAN Heterogeneous nuclear ribonucleoprotein U OS=Homo sapiens OX=9606 GN=HNRNPU PE=1 SV=1	1	1	0.1	8026.02	8.85
$9-10	tr|A0A1W2PQL0|A0A1W2PQL0_HUMAN Heterogeneous nuclear ribonucleoprotein U (Fragment) OS=Homo sapiens OX=9606 GN=HNRNPU PE=1 SV=1	1	1	0.0133	58701	9.5
$9-11	tr|A0A1W2PPS1|A0A1W2PPS1_HUMAN Heterogeneous nuclear ribonucleoprotein U OS=Homo sapiens OX=9606 GN=HNRNPU PE=1 SV=1	1	1	0.0087	88317.1	5.61
$9-12	tr|A0A1W2PRI6|A0A1W2PRI6_HUMAN Heterogeneous nuclear ribonucleoprotein U (Fragment) OS=Homo sapiens OX=9606 GN=HNRNPU PE=1 SV=1	1	1	0.0547	14290.6	7.92
$9-13	tr|A0A1X7SBS1|A0A1X7SBS1_HUMAN Heterogeneous nuclear ribonucleoprotein U OS=Homo sapiens OX=9606 GN=HNRNPU PE=1 SV=1	1	1	0.0094	81793.9	5.65
$9-14	tr|B4DLR3|B4DLR3_HUMAN cDNA FLJ54020, highly similar to Heterogeneous nuclear ribonucleoprotein U OS=Homo sapiens OX=9606 PE=2 SV=1	1	1	0.0089	86859.6	6.07
$9-15	tr|A0A1W2PP35|A0A1W2PP35_HUMAN Heterogeneous nuclear ribonucleoprotein U (Fragment) OS=Homo sapiens OX=9606 GN=HNRNPU PE=1 SV=1	1	1	0.0096	80648.2	5.56
$9-16	tr|A0A1W2PPL4|A0A1W2PPL4_HUMAN Heterogeneous nuclear ribonucleoprotein U OS=Homo sapiens OX=9606 GN=HNRNPU PE=1 SV=1	1	1	0.0128	61563.1	9.38
	R20210100025_LNC,2433	R.ASYGVSK.G	711.367	0.00507	2	1	43.33	0	0.00163	0|0	sp|Q00839|HNRPU_HUMAN/tr|Q5RI18|Q5RI18_HUMAN/tr|A0A1W2PQ74|A0A1W2PQ74_HUMAN/tr|B3KX72|B3KX72_HUMAN/tr|Q7Z4Q5|Q7Z4Q5_HUMAN/tr|Q96BA7|Q96BA7_HUMAN/tr|A0A1W2PP34|A0A1W2PP34_HUMAN/tr|A0A1W2PQL0|A0A1W2PQL0_HUMAN/tr|A0A1W2PNG3|A0A1W2PNG3_HUMAN/tr|A0A1W2PPH7|A0A1W2PPH7_HUMAN/tr|B4DLR3|B4DLR3_HUMAN/tr|A0A1W2PPL4|A0A1W2PPL4_HUMAN/tr|A0A1W2PP35|A0A1W2PP35_HUMAN/tr|A0A1W2PPS1|A0A1W2PPS1_HUMAN/tr|A0A1X7SBS1|…		8.63	0		0	2	MASCOT		T
$10-1	sp|Q12774|ARHG5_HUMAN Rho guanine nucleotide exchange factor 5 OS=Homo sapiens OX=9606 GN=ARHGEF5 PE=1 SV=3	1	1	0.0044	176797	5.37
$10-2	tr|Q68E09|Q68E09_HUMAN Uncharacterized protein DKFZp686N1969 OS=Homo sapiens OX=9606 GN=DKFZp686N1969 PE=2 SV=1	1	1	0.0047	163972	5.42
$10-3	tr|A0A5F9ZGZ6|A0A5F9ZGZ6_HUMAN ARHGEF5_35 domain-containing protein OS=Homo sapiens OX=9606 PE=4 SV=1	1	1	0.0146	52677.4	4.26
$10-4	tr|A0A5F9ZH52|A0A5F9ZH52_HUMAN Rho guanine nucleotide exchange factor 35 OS=Homo sapiens OX=9606 GN=ARHGEF35 PE=1 SV=1	1	1	0.0145	53305.2	4.27
$10-5	tr|C9J591|C9J591_HUMAN Rho guanine nucleotide exchange factor 5 (Fragment) OS=Homo sapiens OX=9606 GN=ARHGEF5 PE=1 SV=1	1	1	0.0387	20213.4	5.54
$10-6	tr|A0A2R8YF49|A0A2R8YF49_HUMAN Rho guanine nucleotide exchange factor 5 OS=Homo sapiens OX=9606 GN=ARHGEF5 PE=1 SV=1	1	1	0.0044	176695	5.39
$10-7	tr|B9EGR7|B9EGR7_HUMAN ARHGEF5 OS=Homo sapiens OX=9606 GN=ARHGEF5 PE=2 SV=1	1	1	0.0044	176637	5.39
	R20210100025_LNC,16903	M.EAEEAQR.G	832.38	0.00425	2	1	39.77	0	0.00246	0|0	sp|Q12774|ARHG5_HUMAN/tr|Q68E09|Q68E09_HUMAN/tr|B9EGR7|B9EGR7_HUMAN/tr|C9J591|C9J591_HUMAN/tr|A0A5F9ZGZ6|A0A5F9ZGZ6_HUMAN/tr|A0A5F9ZH52|A0A5F9ZH52_HUMAN/tr|A0A2R8YF49|A0A2R8YF49_HUMAN		4.25	0		0	2	MASCOT		T
$11-1	sp|Q5T481|RBM20_HUMAN RNA-binding protein 20 OS=Homo sapiens OX=9606 GN=RBM20 PE=1 SV=3	1	1	0.0065	134356	5.48
	R20210100025_LNC,17977	K.VTNYILMK.S	981.544	0.01064	2	1	20.03	0	0.612	0|0	sp|Q5T481|RBM20_HUMAN		8.56	0		0	2	MASCOT		T
$12-1	sp|Q8WUQ7|CATIN_HUMAN Cactin OS=Homo sapiens OX=9606 GN=CACTIN PE=1 SV=3	1	1	0.0211	88700.7	9.17
$12-2	tr|B4DSX7|B4DSX7_HUMAN Cactin OS=Homo sapiens OX=9606 PE=2 SV=1	1	1	0.0367	50527.6	9.34
	R20210100025_LNC,17235	R.SWSPSSSASSSASPGR.S	1537.69	-0.0262	2	1	26.53	0	0.121	0|0	sp|Q8WUQ7|CATIN_HUMAN/tr|B4DSX7|B4DSX7_HUMAN		9.47	0		0	2	MASCOT		T
$13-1	sp|Q99878|H2A1J_HUMAN Histone H2A type 1-J OS=Homo sapiens OX=9606 GN=H2AC14 PE=1 SV=3	1	1	0.2266	13936.1	10.88
$13-2	sp|P16104|H2AX_HUMAN Histone H2AX OS=Homo sapiens OX=9606 GN=H2AX PE=1 SV=2	1	1	0.2028	15144.4	10.74
$13-3	sp|Q8IUE6|H2A2B_HUMAN Histone H2A type 2-B OS=Homo sapiens OX=9606 GN=H2AC21 PE=1 SV=3	1	1	0.2231	13995.1	10.88
$13-4	sp|P04908|H2A1B_HUMAN Histone H2A type 1-B/E OS=Homo sapiens OX=9606 GN=H2AC4 PE=1 SV=2	1	1	0.2231	14135.3	11.05
$13-5	sp|Q93077|H2A1C_HUMAN Histone H2A type 1-C OS=Homo sapiens OX=9606 GN=H2AC6 PE=1 SV=3	1	1	0.2231	14105.3	11.05
$13-6	sp|Q96KK5|H2A1H_HUMAN Histone H2A type 1-H OS=Homo sapiens OX=9606 GN=H2AC12 PE=1 SV=3	1	1	0.2266	13906.1	10.88
$13-7	sp|P20671|H2A1D_HUMAN Histone H2A type 1-D OS=Homo sapiens OX=9606 GN=H2AC7 PE=1 SV=2	1	1	0.2231	14107.3	10.9
$13-8	sp|Q7L7L0|H2A3_HUMAN Histone H2A type 3 OS=Homo sapiens OX=9606 GN=H2AW PE=1 SV=3	1	1	0.2231	14121.3	11.05
$13-9	sp|P0C0S8|H2A1_HUMAN Histone H2A type 1 OS=Homo sapiens OX=9606 GN=H2AC11 PE=1 SV=2	1	1	0.2231	14091.3	10.9
$13-10	sp|Q9BTM1|H2AJ_HUMAN Histone H2A.J OS=Homo sapiens OX=9606 GN=H2AJ PE=1 SV=1	1	1	0.2248	14019.2	10.9
$13-11	tr|A0A0U1RRH7|A0A0U1RRH7_HUMAN Histone H2A OS=Homo sapiens OX=9606 PE=3 SV=1	1	1	0.1706	18552.4	11.52
$13-12	tr|A0A024R017|A0A024R017_HUMAN Histone H2A OS=Homo sapiens OX=9606 GN=HIST1H2AC PE=3 SV=1	1	1	0.2231	14105.3	11.05
$13-13	tr|B2R5B6|B2R5B6_HUMAN Histone H2A OS=Homo sapiens OX=9606 PE=2 SV=1	1	1	0.2231	14137.3	10.9
$13-14	tr|A0A0U1RR32|A0A0U1RR32_HUMAN Histone H2A OS=Homo sapiens OX=9606 GN=hCG_2039566 PE=3 SV=1	1	1	0.1716	18481.3	11.52
$13-15	tr|A4FTV9|A4FTV9_HUMAN Histone H2A OS=Homo sapiens OX=9606 GN=HIST1H2AK PE=1 SV=1	1	1	0.2231	14091.3	10.9
$13-16	tr|Q08AJ9|Q08AJ9_HUMAN Histone H2A OS=Homo sapiens OX=9606 GN=HIST1H2AB PE=2 SV=1	1	1	0.2231	14135.3	11.05
$13-17	tr|A3KPC7|A3KPC7_HUMAN Histone H2A OS=Homo sapiens OX=9606 GN=HIST1H2AH PE=2 SV=1	1	1	0.2266	13906.1	10.88
$13-18	tr|B2R5B3|B2R5B3_HUMAN Histone H2A OS=Homo sapiens OX=9606 PE=2 SV=1	1	1	0.2231	14110.4	11.06
$13-19	tr|A0A024RAS2|A0A024RAS2_HUMAN Histone H2A OS=Homo sapiens OX=9606 GN=H2AFJ PE=3 SV=1	1	1	0.2248	14019.2	10.9
$13-20	tr|H0YFX9|H0YFX9_HUMAN Histone H2A (Fragment) OS=Homo sapiens OX=9606 GN=H2AJ PE=1 SV=1	1	1	0.3152	9975.47	9.7
$13-21	tr|B4E0B3|B4E0B3_HUMAN Histone H2A OS=Homo sapiens OX=9606 PE=2 SV=1	1	1	0.2613	12121	10.41
$13-22	tr|A0A3B3IS11|A0A3B3IS11_HUMAN Histone H2A OS=Homo sapiens OX=9606 PE=3 SV=1	1	1	0.2071	15406.7	11.62
	R20210100025_LNC,19249	R.VGAGAPVYLAAVLEYLTAEILELAGNAAR.D	2915.59	-0.0071	4	1	62.35	0	1.59e-05	0|0	sp|Q9BTM1|H2AJ_HUMAN/sp|Q96KK5|H2A1H_HUMAN/sp|Q93077|H2A1C_HUMAN/sp|P04908|H2A1B_HUMAN/sp|P0C0S8|H2A1_HUMAN/sp|Q7L7L0|H2A3_HUMAN/sp|P20671|H2A1D_HUMAN/sp|Q99878|H2A1J_HUMAN/sp|P16104|H2AX_HUMAN/sp|Q8IUE6|H2A2B_HUMAN/tr|A0A024RAS2|A0A024RAS2_HUMAN/tr|A3KPC7|A3KPC7_HUMAN/tr|B2R5B3|B2R5B3_HUMAN/tr|A0A3B3IS11|A0A3B3IS11_HUMAN/tr|H0YFX9|H0YFX9_HUMAN/tr|B4E0B3|B4E0B3_HUMAN/tr|A0A0U1RR32|A0A0U1RR32_HUMA…		4.25	0		0	2	MASCOT		T
$14-1	tr|A0A024QZ70|A0A024QZ70_HUMAN TAO kinase 1, isoform CRA_a OS=Homo sapiens OX=9606 GN=TAOK1 PE=4 SV=1	1	1	0.007	116069	7.3
$14-2	sp|Q7L7X3|TAOK1_HUMAN Serine/threonine-protein kinase TAO1 OS=Homo sapiens OX=9606 GN=TAOK1 PE=1 SV=1	1	1	0.007	116069	7.3
	R20210100025_LNC,16447	K.HQAAM*EK.E	830.382	0.01431	2	1	23.49	0	0.0497	0|0	sp|Q7L7X3|TAOK1_HUMAN/tr|A0A024QZ70|A0A024QZ70_HUMAN		6.75	0	15.994919 Oxidation (M)	0	2	MASCOT		T
$15-1	tr|A0A024R228|A0A024R228_HUMAN Heterogeneous nuclear ribonucleoprotein K OS=Homo sapiens OX=9606 GN=HNRPK PE=4 SV=1	1	1	0.0173	51218	5.46
$15-2	tr|B4DUQ1|B4DUQ1_HUMAN Heterogeneous nuclear ribonucleoprotein K OS=Homo sapiens OX=9606 PE=2 SV=1	1	1	0.0182	48509.9	5.69
$15-3	tr|Q5EC54|Q5EC54_HUMAN Heterogeneous nuclear ribonucleoprotein K OS=Homo sapiens OX=9606 GN=HNRPK PE=2 SV=1	1	1	0.0172	51057.7	5.19
$15-4	tr|Q5T6W2|Q5T6W2_HUMAN Heterogeneous nuclear ribonucleoprotein K (Fragment) OS=Homo sapiens OX=9606 GN=HNRNPK PE=1 SV=1	1	1	0.0211	41806.5	5.43
$15-5	tr|B4DFF1|B4DFF1_HUMAN Heterogeneous nuclear ribonucleoprotein K OS=Homo sapiens OX=9606 PE=2 SV=1	1	1	0.0174	50714.5	5.18
$15-6	sp|P61978|HNRPK_HUMAN Heterogeneous nuclear ribonucleoprotein K OS=Homo sapiens OX=9606 GN=HNRNPK PE=1 SV=1	1	1	0.0173	50975.7	5.39
	R20210100025_LNC,2354	R.ENTQTTIK.L	934.484	0.00633	2	1	36.63	0	0.0212	0|0	sp|P61978|HNRPK_HUMAN/tr|Q5EC54|Q5EC54_HUMAN/tr|B4DUQ1|B4DUQ1_HUMAN/tr|A0A024R228|A0A024R228_HUMAN/tr|B4DFF1|B4DFF1_HUMAN/tr|Q5T6W2|Q5T6W2_HUMAN		6.1	0		0	2	MASCOT		T
$16-1	tr|A0A024R2V4|A0A024R2V4_HUMAN Coiled-coil domain containing 51, isoform CRA_a OS=Homo sapiens OX=9606 GN=CCDC51 PE=4 SV=1	1	1	0.0265	33656.9	6.48
$16-2	sp|Q96ER9|MITOK_HUMAN Mitochondrial potassium channel OS=Homo sapiens OX=9606 GN=CCDC51 PE=1 SV=2	1	1	0.0195	45810.8	8.3
	R20210100025_LNC,15717	R.EQLDGLEK.T	931.473	0.01676	2	1	27.59	0	0.465	0|0	sp|Q96ER9|MITOK_HUMAN/tr|A0A024R2V4|A0A024R2V4_HUMAN		4.14	0		0	2	MASCOT		T
$17-1	tr|A0A1W2PR80|A0A1W2PR80_HUMAN Uncharacterized protein OS=Homo sapiens OX=9606 PE=4 SV=1	1	1	0.0167	44895.8	10.26
$17-2	sp|A6NNC1|P12LL_HUMAN Putative POM121-like protein 1-like OS=Homo sapiens OX=9606 PE=5 SV=3	1	1	0.0078	94057.3	10.28
	R20210100025_LNC,16110	R.RGPASSR.C	730.395	-0.00976	2	1	27.93	0	0.276	0|0	sp|A6NNC1|P12LL_HUMAN/tr|A0A1W2PR80|A0A1W2PR80_HUMAN		12	1		0	2	MASCOT		T
$18-1	tr|A0A1W2PRV6|A0A1W2PRV6_HUMAN IQCJ-SCHIP1 readthrough transcript protein (Fragment) OS=Homo sapiens OX=9606 GN=IQCJ-SCHIP1 PE=1 SV=1	1	1	0.0879	10027.9	5.04
	R20210100025_LNC,15497	M.DAENNIEK.Y	932.432	0.01812	2	1	24.32	0	0.0594	0|0	tr|A0A1W2PRV6|A0A1W2PRV6_HUMAN		4.14	0		0	2	MASCOT		T
$19-1	tr|A0A2R8Y7X9|A0A2R8Y7X9_HUMAN GLOBIN domain-containing protein OS=Homo sapiens OX=9606 PE=3 SV=1	1	1	0.0357	18419.9	6.43
$19-2	tr|D9YZU8|D9YZU8_HUMAN Globin B1 OS=Homo sapiens OX=9606 GN=HBG1 PE=3 SV=1	1	1	0.0408	16128.2	6.64
$19-3	tr|A0A650ATW2|A0A650ATW2_HUMAN Gamma globin (Fragment) OS=Homo sapiens OX=9606 PE=3 SV=1	1	1	0.0571	11558	6.17
$19-4	tr|D3GKD8|D3GKD8_HUMAN A-gamma globin Osilo variant OS=Homo sapiens OX=9606 GN=HBG1 PE=3 SV=1	1	1	0.0408	16170.3	6.64
$19-5	tr|D9YZU9|D9YZU9_HUMAN Globin B2 OS=Homo sapiens OX=9606 GN=HBG2 PE=1 SV=1	1	1	0.0408	16126.2	6.64
$19-6	tr|A0A515HFS3|A0A515HFS3_HUMAN Hemoglobin subunit gamma (Fragment) OS=Homo sapiens OX=9606 GN=HBG2 PE=3 SV=1	1	1	0.0811	8226.36	8.11
$19-7	sp|P69892|HBG2_HUMAN Hemoglobin subunit gamma-2 OS=Homo sapiens OX=9606 GN=HBG2 PE=1 SV=2	1	1	0.0408	16126.2	6.64
$19-8	sp|P69891|HBG1_HUMAN Hemoglobin subunit gamma-1 OS=Homo sapiens OX=9606 GN=HBG1 PE=1 SV=2	1	1	0.0408	16140.3	6.64
$19-9	tr|E9PBW4|E9PBW4_HUMAN Hemoglobin subunit gamma-2 OS=Homo sapiens OX=9606 GN=HBG2 PE=1 SV=2	1	1	0.0652	10093.6	8.79
$19-10	tr|Q14476|Q14476_HUMAN G-gamma-hemoglobin gene from Greek HPFH mutant (Fragment) OS=Homo sapiens OX=9606 PE=3 SV=1	1	1	0.0594	11039.4	6.17
$19-11	tr|Q14474|Q14474_HUMAN A-gamma-hemoglobin gene from Greek HPFH mutant (Fragment) OS=Homo sapiens OX=9606 PE=3 SV=1	1	1	0.0488	13510.3	6.28
$19-12	tr|Q14403|Q14403_HUMAN Gamma-G globin (Fragment) OS=Homo sapiens OX=9606 PE=2 SV=1	1	1	0.0387	16969.3	5.92
$19-13	tr|E7CYP2|E7CYP2_HUMAN G gamma globin chain OS=Homo sapiens OX=9606 GN=HBG2 PE=3 SV=1	1	1	0.0408	16179.3	7.07
$19-14	tr|B7UCU6|B7UCU6_HUMAN Gamma-globin chain (Fragment) OS=Homo sapiens OX=9606 GN=HBG2 PE=3 SV=1	1	1	0.0571	11586	6.17
$19-15	tr|Q9UNL6|Q9UNL6_HUMAN Hemoglobin gamma-G (Fragment) OS=Homo sapiens OX=9606 GN=HBG2 PE=2 SV=1	1	1	0.0465	14093	7.17
	R20210100025_LNC,2547	K.HLDDLK.G	740.394	0.0011	2	1	28.87	0	0.0529	0|0	sp|P69891|HBG1_HUMAN/sp|P69892|HBG2_HUMAN/tr|Q14474|Q14474_HUMAN/tr|Q14476|Q14476_HUMAN/tr|E9PBW4|E9PBW4_HUMAN/tr|A0A650ATW2|A0A650ATW2_HUMAN/tr|D9YZU8|D9YZU8_HUMAN/tr|A0A2R8Y7X9|A0A2R8Y7X9_HUMAN/tr|A0A515HFS3|A0A515HFS3_HUMAN/tr|D9YZU9|D9YZU9_HUMAN/tr|D3GKD8|D3GKD8_HUMAN/tr|B7UCU6|B7UCU6_HUMAN/tr|E7CYP2|E7CYP2_HUMAN/tr|Q14403|Q14403_HUMAN/tr|Q9UNL6|Q9UNL6_HUMAN		5.21	0		0	2	MASCOT		T
$20-1	tr|A0A6Q8PF80|A0A6Q8PF80_HUMAN Prelamin-A/C OS=Homo sapiens OX=9606 GN=LMNA PE=4 SV=1	1	1	0.0263	38640.7	6.13
$20-2	tr|Q3BDU5|Q3BDU5_HUMAN Prelamin-A/C OS=Homo sapiens OX=9606 GN=LMNA PE=1 SV=1	1	1	0.0185	55637.4	6.24
$20-3	tr|A0A6Q8PGH0|A0A6Q8PGH0_HUMAN Prelamin-A/C OS=Homo sapiens OX=9606 GN=LMNA PE=4 SV=1	1	1	0.0421	24202.1	6.7
$20-4	tr|W8QEH3|W8QEH3_HUMAN Lamin A/C OS=Homo sapiens OX=9606 GN=LMNA PE=3 SV=1	1	1	0.0157	65115.9	6.4
$20-5	tr|Q8N519|Q8N519_HUMAN LMNA protein OS=Homo sapiens OX=9606 PE=2 SV=1	1	1	0.0194	53196.7	6.03
$20-6	tr|Q5TCI8|Q5TCI8_HUMAN Prelamin-A/C OS=Homo sapiens OX=9606 GN=LMNA PE=1 SV=1	1	1	0.0183	55761.7	6.55
$20-7	tr|A0A6Q8PFJ0|A0A6Q8PFJ0_HUMAN Prelamin-A/C OS=Homo sapiens OX=9606 GN=LMNA PE=4 SV=1	1	1	0.0123	80902.4	8.51
$20-8	tr|Q5I6Y5|Q5I6Y5_HUMAN Epididymis secretory sperm binding protein OS=Homo sapiens OX=9606 GN=LMNA PE=2 SV=1	1	1	0.0188	55042.9	6.51
$20-9	tr|A0A384MQX1|A0A384MQX1_HUMAN Epididymis secretory sperm binding protein OS=Homo sapiens OX=9606 PE=2 SV=1	1	1	0.0136	74138.6	6.57
$20-10	tr|A0A6Q8PHQ9|A0A6Q8PHQ9_HUMAN Prelamin-A/C OS=Homo sapiens OX=9606 GN=LMNA PE=4 SV=1	1	1	0.0174	58495.7	6.83
$20-11	sp|P02545|LMNA_HUMAN Prelamin-A/C OS=Homo sapiens OX=9606 GN=LMNA PE=1 SV=1	1	1	0.0136	74138.6	6.57
	R20210100025_LNC,18409	K.LEAALGEAK.K	901.499	0.00522	2	1	37.87	0	0.03	0|0	sp|P02545|LMNA_HUMAN/tr|A0A6Q8PHQ9|A0A6Q8PHQ9_HUMAN/tr|A0A384MQX1|A0A384MQX1_HUMAN/tr|Q8N519|Q8N519_HUMAN/tr|W8QEH3|W8QEH3_HUMAN/tr|A0A6Q8PGH0|A0A6Q8PGH0_HUMAN/tr|Q5I6Y5|Q5I6Y5_HUMAN/tr|A0A6Q8PFJ0|A0A6Q8PFJ0_HUMAN/tr|Q5TCI8|Q5TCI8_HUMAN/tr|Q3BDU5|Q3BDU5_HUMAN/tr|A0A6Q8PF80|A0A6Q8PF80_HUMAN		4.53	0		0	2	MASCOT		T
$21-1	tr|B2R4C1|B2R4C1_HUMAN 60S ribosomal protein L31 OS=Homo sapiens OX=9606 PE=2 SV=1	1	1	0.08	14494.8	10.54
$21-2	sp|P62899|RL31_HUMAN 60S ribosomal protein L31 OS=Homo sapiens OX=9606 GN=RPL31 PE=1 SV=1	1	1	0.08	14462.7	10.54
$21-3	tr|Q76N53|Q76N53_HUMAN Ribosomal protein L31 (Fragment) OS=Homo sapiens OX=9606 PE=3 SV=1	1	1	0.2128	5596.23	9.3
	R20210100025_LNC,16716	K.NLQTVNVDEN.-	1145.54	0.00016	2	1	29.78	0	0.0487	0|0	sp|P62899|RL31_HUMAN/tr|B2R4C1|B2R4C1_HUMAN/tr|Q76N53|Q76N53_HUMAN		3.67	0		0	2	MASCOT		T
$22-1	tr|B3KT06|B3KT06_HUMAN Tubulin alpha chain OS=Homo sapiens OX=9606 PE=2 SV=1	1	1	0.0505	46340.8	5
$22-2	tr|A8JZY9|A8JZY9_HUMAN Tubulin alpha chain OS=Homo sapiens OX=9606 PE=2 SV=1	1	1	0.0466	50135	4.94
$22-3	sp|Q71U36|TBA1A_HUMAN Tubulin alpha-1A chain OS=Homo sapiens OX=9606 GN=TUBA1A PE=1 SV=1	1	1	0.0466	50135.1	4.94
$22-4	sp|P68363|TBA1B_HUMAN Tubulin alpha-1B chain OS=Homo sapiens OX=9606 GN=TUBA1B PE=1 SV=1	1	1	0.0466	50151.1	4.94
$22-5	tr|B4DN58|B4DN58_HUMAN cDNA FLJ53765, highly similar to Tubulin alpha chain OS=Homo sapiens OX=9606 PE=2 SV=1	1	1	0.1154	20043.1	4.39
$22-6	tr|Q9UQM3|Q9UQM3_HUMAN Tubulin alpha chain (Fragment) OS=Homo sapiens OX=9606 PE=2 SV=1	1	1	0.064	36433.8	4.85
$22-7	tr|B4DQK4|B4DQK4_HUMAN Tubulin alpha chain OS=Homo sapiens OX=9606 PE=2 SV=1	1	1	0.0545	42729	5.12
	R20210100025_LNC,16553	K.DYEEVGVDSVEGEGEEEGEEY.-	2348.9	0.01198	3	1	24.27	0	0.00505	0|0	sp|P68363|TBA1B_HUMAN/sp|Q71U36|TBA1A_HUMAN/tr|A8JZY9|A8JZY9_HUMAN/tr|B4DQK4|B4DQK4_HUMAN/tr|Q9UQM3|Q9UQM3_HUMAN/tr|B4DN58|B4DN58_HUMAN/tr|B3KT06|B3KT06_HUMAN		3.18	0		0	2	MASCOT		T
$23-1	tr|B3KU66|B3KU66_HUMAN cDNA FLJ39263 fis, clone OCBBF2009571, highly similar to ATP-dependent RNA helicase A OS=Homo sapiens OX=9606 PE=2 SV=1	1	1	0.0109	59947	9.53
$23-2	sp|Q08211|DHX9_HUMAN ATP-dependent RNA helicase A OS=Homo sapiens OX=9606 GN=DHX9 PE=1 SV=4	1	1	0.0047	140957	6.41
	R20210100025_LNC,2291	K.TNLEQR.K	760.395	0.00547	2	1	39.04	0	0.0143	0|0	sp|Q08211|DHX9_HUMAN/tr|B3KU66|B3KU66_HUMAN		5.66	0		0	2	MASCOT		T
$24-1	tr|B5MCI0|B5MCI0_HUMAN Smoothelin OS=Homo sapiens OX=9606 GN=SMTN PE=1 SV=1	1	1	0.0251	47723.4	5.75
$24-2	sp|P53814|SMTN_HUMAN Smoothelin OS=Homo sapiens OX=9606 GN=SMTN PE=1 SV=7	1	1	0.012	99057.5	9.2
$24-3	tr|A0A087WVP4|A0A087WVP4_HUMAN Smoothelin OS=Homo sapiens OX=9606 GN=SMTN PE=1 SV=1	1	1	0.0113	104845	8.98
$24-4	tr|B3KTQ3|B3KTQ3_HUMAN cDNA FLJ38597 fis, clone HEART2002598, highly similar to Homo sapiens smoothelin large isoform L2 (SMTN) mRNA OS=Homo sapiens OX=9606 PE=2 SV=1	1	1	0.0373	32919.8	8.49
$24-5	tr|B3KS32|B3KS32_HUMAN cDNA FLJ35365 fis, clone SKMUS2000873, highly similar to Smoothelin large isoform L2 OS=Homo sapiens OX=9606 PE=2 SV=1	1	1	0.0251	47719.4	5.75
$24-6	tr|B4DI56|B4DI56_HUMAN cDNA FLJ56082, highly similar to Homo sapiens smoothelin (SMTN), transcript variant 2, mRNA OS=Homo sapiens OX=9606 PE=2 SV=1	1	1	0.0113	104899	8.98
$24-7	tr|A0A087X1R1|A0A087X1R1_HUMAN Smoothelin OS=Homo sapiens OX=9606 GN=SMTN PE=1 SV=1	1	1	0.011	108014	9.18
$24-8	tr|H7BZZ8|H7BZZ8_HUMAN Smoothelin (Fragment) OS=Homo sapiens OX=9606 GN=SMTN PE=1 SV=1	1	1	0.0509	23388.1	9.48
$24-9	tr|B3KTQ6|B3KTQ6_HUMAN cDNA FLJ38611 fis, clone HEART2005610, highly similar to Homo sapiens smoothelin (SMTN), transcript variant 2, mRNA OS=Homo sapiens OX=9606 PE=2 SV=1	1	1	0.0516	23926.9	9.27
$24-10	tr|B4DVY5|B4DVY5_HUMAN cDNA FLJ52779, highly similar to Homo sapiens smoothelin (SMTN), transcript variant 2, mRNA OS=Homo sapiens OX=9606 PE=2 SV=1	1	1	0.0296	41398.8	9.08
$24-11	tr|B4E229|B4E229_HUMAN cDNA FLJ56202, highly similar to Smoothelin OS=Homo sapiens OX=9606 PE=2 SV=1	1	1	0.0117	101060	9.19
$24-12	tr|B3KY41|B3KY41_HUMAN cDNA FLJ46786 fis, clone TRACH3028837, highly similar to Homo sapiens smoothelin (SMTN), transcript variant 2, mRNA OS=Homo sapiens OX=9606 PE=2 SV=1	1	1	0.0117	101355	9.29
	R20210100025_LNC,18022	K.EGAAGSPGGPR.A	955.459	-0.00904	2	1	48.31	0	0.000653	0|0	sp|P53814|SMTN_HUMAN/tr|B5MCI0|B5MCI0_HUMAN/tr|B3KS32|B3KS32_HUMAN/tr|B3KTQ3|B3KTQ3_HUMAN/tr|A0A087WVP4|A0A087WVP4_HUMAN/tr|B3KTQ6|B3KTQ6_HUMAN/tr|H7BZZ8|H7BZZ8_HUMAN/tr|A0A087X1R1|A0A087X1R1_HUMAN/tr|B3KY41|B3KY41_HUMAN/tr|B4E229|B4E229_HUMAN/tr|B4DVY5|B4DVY5_HUMAN/tr|B4DI56|B4DI56_HUMAN		6.1	0		0	2	MASCOT		T
$25-1	tr|C9JR00|C9JR00_HUMAN cAMP-dependent protein kinase type I-beta regulatory subunit (Fragment) OS=Homo sapiens OX=9606 GN=PRKAR1B PE=1 SV=8	1	1	0.0414	18773.7	4.91
	R20210100025_LNC,16279	M.DPLEENR.Q	872.411	0.00213	2	1	34.83	0	0.00927	0|0	tr|C9JR00|C9JR00_HUMAN		4.14	0		0	2	MASCOT		T
$26-1	tr|G3V2Q1|G3V2Q1_HUMAN Heterogeneous nuclear ribonucleoproteins C1/C2 OS=Homo sapiens OX=9606 GN=HNRNPC PE=1 SV=1	1	1	0.0295	33570.5	4.95
$26-2	tr|B4DMJ1|B4DMJ1_HUMAN cDNA FLJ52993, highly similar to Heterogeneous nuclear ribonucleoprotein C OS=Homo sapiens OX=9606 PE=2 SV=1	1	1	0.0667	14655.7	9.73
$26-3	tr|D3DPI2|D3DPI2_HUMAN HCG1641229, isoform CRA_a OS=Homo sapiens OX=9606 GN=hCG_1641229 PE=3 SV=1	1	1	0.0307	32314.1	4.84
$26-4	tr|A0A0G2JNQ3|A0A0G2JNQ3_HUMAN Heterogeneous nuclear ribonucleoprotein C-like 2 OS=Homo sapiens OX=9606 GN=HNRNPCL2 PE=3 SV=1	1	1	0.0307	32052.9	5.27
$26-5	tr|A0A0G2JPF8|A0A0G2JPF8_HUMAN Heterogeneous nuclear ribonucleoprotein C-like 4 OS=Homo sapiens OX=9606 GN=HNRNPCL4 PE=3 SV=1	1	1	0.0307	32057.1	5.48
$26-6	tr|G3V5X6|G3V5X6_HUMAN Heterogeneous nuclear ribonucleoproteins C1/C2 (Fragment) OS=Homo sapiens OX=9606 GN=HNRNPC PE=1 SV=1	1	1	0.0769	12780.4	9.52
$26-7	tr|A8K9A4|A8K9A4_HUMAN cDNA FLJ75154, highly similar to Homo sapiens heterogeneous nuclear ribonucleoprotein C (C1/C2), mRNA OS=Homo sapiens OX=9606 PE=2 SV=1	1	1	0.0294	33611.6	5
$26-8	tr|B2R603|B2R603_HUMAN cDNA, FLJ92712, highly similar to Homo sapiens heterogeneous nuclear ribonucleoprotein C (C1/C2) (HNRPC), transcript variant 1, mRNA OS=Homo sapiens OX=9606 PE=2 SV=1	1	1	0.0297	33280.3	5.11
$26-9	tr|G3V575|G3V575_HUMAN Heterogeneous nuclear ribonucleoproteins C1/C2 (Fragment) OS=Homo sapiens OX=9606 GN=HNRNPC PE=1 SV=1	1	1	0.0481	20365.8	10.15
$26-10	tr|G3V4W0|G3V4W0_HUMAN Heterogeneous nuclear ribonucleoproteins C1/C2 (Fragment) OS=Homo sapiens OX=9606 GN=HNRNPC PE=1 SV=1	1	1	0.0344	28915.9	8.39
$26-11	tr|B4DSU6|B4DSU6_HUMAN Heterogeneous nuclear ribonucleoproteins C1/C2 OS=Homo sapiens OX=9606 GN=HNRNPC PE=1 SV=1	1	1	0.0612	15734.7	9.07
$26-12	tr|Q6PKD2|Q6PKD2_HUMAN HNRPCL1 protein (Fragment) OS=Homo sapiens OX=9606 GN=HNRPCL1 PE=2 SV=1	1	1	0.0435	22651.6	9.95
$26-13	tr|G3V576|G3V576_HUMAN Heterogeneous nuclear ribonucleoproteins C1/C2 OS=Homo sapiens OX=9606 GN=HNRNPC PE=1 SV=1	1	1	0.039	25256.3	9.83
$26-14	tr|B4DY08|B4DY08_HUMAN Heterogeneous nuclear ribonucleoproteins C1/C2 OS=Homo sapiens OX=9606 GN=HNRNPC PE=1 SV=1	1	1	0.0313	31971.3	8.8
$26-15	tr|G3V4C1|G3V4C1_HUMAN Heterogeneous nuclear ribonucleoproteins C1/C2 OS=Homo sapiens OX=9606 GN=HNRNPC PE=1 SV=1	1	1	0.0308	32238	4.94
$26-16	tr|B3KX96|B3KX96_HUMAN cDNA FLJ45003 fis, clone BRAWH3011623, highly similar to Heterogeneous nuclear ribonucleoproteins C OS=Homo sapiens OX=9606 PE=2 SV=1	1	1	0.0307	32330.1	4.99
$26-17	tr|G3V251|G3V251_HUMAN Heterogeneous nuclear ribonucleoproteins C1/C2 (Fragment) OS=Homo sapiens OX=9606 GN=HNRNPC PE=1 SV=1	1	1	0.0714	14037.7	9.21
$26-18	sp|O60812|HNRC1_HUMAN Heterogeneous nuclear ribonucleoprotein C-like 1 OS=Homo sapiens OX=9606 GN=HNRNPCL1 PE=1 SV=1	1	1	0.0307	32142	4.93
$26-19	tr|G3V3K6|G3V3K6_HUMAN Heterogeneous nuclear ribonucleoproteins C1/C2 (Fragment) OS=Homo sapiens OX=9606 GN=HNRNPC PE=1 SV=1	1	1	0.0744	13336.9	9.04
$26-20	tr|G3V555|G3V555_HUMAN Heterogeneous nuclear ribonucleoproteins C1/C2 (Fragment) OS=Homo sapiens OX=9606 GN=HNRNPC PE=1 SV=1	1	1	0.0514	19177.5	9.95
$26-21	tr|B2R5W2|B2R5W2_HUMAN Heterogeneous nuclear ribonucleoproteins C1/C2 OS=Homo sapiens OX=9606 GN=HNRNPC PE=1 SV=1	1	1	0.031	31947.8	5.1
$26-22	sp|B2RXH8|HNRC2_HUMAN Heterogeneous nuclear ribonucleoprotein C-like 2 OS=Homo sapiens OX=9606 GN=HNRNPCL2 PE=1 SV=1	1	1	0.0307	32071.9	5.29
$26-23	sp|B7ZW38|HNRC3_HUMAN Heterogeneous nuclear ribonucleoprotein C-like 3 OS=Homo sapiens OX=9606 GN=HNRNPCL3 PE=2 SV=1	1	1	0.0307	32029.1	5.48
$26-24	sp|P0DMR1|HNRC4_HUMAN Heterogeneous nuclear ribonucleoprotein C-like 4 OS=Homo sapiens OX=9606 GN=HNRNPCL4 PE=3 SV=1	1	1	0.0307	32029.1	5.48
$26-25	sp|P07910|HNRPC_HUMAN Heterogeneous nuclear ribonucleoproteins C1/C2 OS=Homo sapiens OX=9606 GN=HNRNPC PE=1 SV=4	1	1	0.0294	33669.6	4.95
	R20210100025_LNC,2224	R.AAVAGEDGR.M	845.411	0.006	2	1	30.89	0	0.0402	0|0	sp|O60812|HNRC1_HUMAN/sp|B7ZW38|HNRC3_HUMAN/sp|B2RXH8|HNRC2_HUMAN/sp|P0DMR1|HNRC4_HUMAN/sp|P07910|HNRPC_HUMAN/tr|G3V555|G3V555_HUMAN/tr|G3V3K6|G3V3K6_HUMAN/tr|B2R5W2|B2R5W2_HUMAN/tr|G3V251|G3V251_HUMAN/tr|G3V5X6|G3V5X6_HUMAN/tr|A0A0G2JPF8|A0A0G2JPF8_HUMAN/tr|A8K9A4|A8K9A4_HUMAN/tr|G3V575|G3V575_HUMAN/tr|B2R603|B2R603_HUMAN/tr|G3V2Q1|G3V2Q1_HUMAN/tr|B4DMJ1|B4DMJ1_HUMAN/tr|A0A0G2JNQ3|A0A0G2JNQ3_HUM…		4.37	0		0	2	MASCOT		T
$27-1	tr|G8JLA2|G8JLA2_HUMAN Myosin light polypeptide 6 OS=Homo sapiens OX=9606 GN=MYL6 PE=1 SV=1	1	1	0.0461	17089.1	4.46
$27-2	tr|Q6IBG5|Q6IBG5_HUMAN MYL6 protein OS=Homo sapiens OX=9606 GN=MYL6 PE=2 SV=1	1	1	0.0603	12969.6	4.64
$27-3	tr|J3KND3|J3KND3_HUMAN Myosin light polypeptide 6 OS=Homo sapiens OX=9606 GN=MYL6 PE=1 SV=1	1	1	0.0461	17058	4.56
$27-4	tr|F8VPF3|F8VPF3_HUMAN Myosin light polypeptide 6 (Fragment) OS=Homo sapiens OX=9606 GN=MYL6 PE=1 SV=1	1	1	0.0538	14436.1	4.44
$27-5	tr|B7Z6Z4|B7Z6Z4_HUMAN Myosin light polypeptide 6 OS=Homo sapiens OX=9606 GN=MYL6 PE=1 SV=1	1	1	0.0294	26706.6	5.01
$27-6	tr|G3V1V0|G3V1V0_HUMAN Myosin light polypeptide 6 OS=Homo sapiens OX=9606 GN=MYL6 PE=1 SV=1	1	1	0.0435	18037	4.68
$27-7	tr|F8W1R7|F8W1R7_HUMAN Myosin light polypeptide 6 OS=Homo sapiens OX=9606 GN=MYL6 PE=1 SV=1	1	1	0.0483	16290.1	4.56
$27-8	sp|P60660|MYL6_HUMAN Myosin light polypeptide 6 OS=Homo sapiens OX=9606 GN=MYL6 PE=1 SV=2	1	1	0.0464	16929.9	4.56
	R20210100025_LNC,2489	K.SDEMNVK.V	822.366	0.00571	2	1	36.85	0	0.0051	0|0	sp|P60660|MYL6_HUMAN/tr|F8W1R7|F8W1R7_HUMAN/tr|J3KND3|J3KND3_HUMAN/tr|Q6IBG5|Q6IBG5_HUMAN/tr|G8JLA2|G8JLA2_HUMAN/tr|G3V1V0|G3V1V0_HUMAN/tr|B7Z6Z4|B7Z6Z4_HUMAN/tr|F8VPF3|F8VPF3_HUMAN		4.37	0		0	2	MASCOT		T
$28-1	tr|H0Y449|H0Y449_HUMAN Y-box-binding protein 1 (Fragment) OS=Homo sapiens OX=9606 GN=YBX1 PE=1 SV=1	1	1	0.0535	41904.8	10.44
$28-2	tr|Q7KZ24|Q7KZ24_HUMAN Nuclease sensitive element binding protein-1 OS=Homo sapiens OX=9606 PE=2 SV=1	1	1	0.0621	34670.3	7
$28-3	tr|A0JLU4|A0JLU4_HUMAN YBX1 protein (Fragment) OS=Homo sapiens OX=9606 GN=YBX1 PE=2 SV=1	1	1	0.1105	21429.9	10.33
$28-4	sp|P67809|YBOX1_HUMAN Y-box-binding protein 1 OS=Homo sapiens OX=9606 GN=YBX1 PE=1 SV=3	1	1	0.0617	35923.8	9.87
	R20210100025_LNC,13128	K.AADPPAENSSAPEAEQGGAE.-	1897.8	0.00745	2	1	69.26	0	1.35e-06	0|0	sp|P67809|YBOX1_HUMAN/tr|A0JLU4|A0JLU4_HUMAN/tr|Q7KZ24|Q7KZ24_HUMAN/tr|H0Y449|H0Y449_HUMAN		3.7	0		0	2	MASCOT		T
$29-1	tr|H0Y6D8|H0Y6D8_HUMAN TATA-box-binding protein (Fragment) OS=Homo sapiens OX=9606 GN=TBP PE=1 SV=1	1	1	0.0594	11501.6	9.83
	R20210100025_LNC,16313	-.XEEQSR.L	776.353	-0.01338	2	1	23.47	0	0.252	0|0	tr|H0Y6D8|H0Y6D8_HUMAN		4.53	0		0	2	MASCOT		T
$30-1	tr|H0YDN1|H0YDN1_HUMAN Plectin OS=Homo sapiens OX=9606 GN=PLEC PE=1 SV=9	1	1	0.0029	388030	5.77
$30-2	sp|Q15149|PLEC_HUMAN Plectin OS=Homo sapiens OX=9606 GN=PLEC PE=1 SV=3	1	1	0.0021	531784	5.74
$30-3	tr|D3DWL0|D3DWL0_HUMAN Plectin 1, intermediate filament binding protein 500kDa, isoform CRA_b OS=Homo sapiens OX=9606 GN=PLEC1 PE=4 SV=1	1	1	0.0048	234116	5.7
$30-4	tr|Q96IE3|Q96IE3_HUMAN Similar to plectin 1, intermediate filament binding protein, 500kD (Fragment) OS=Homo sapiens OX=9606 PE=2 SV=1	1	1	0.0097	113766	5.44
	R20210100025_LNC,18064	R.SYVDPSTDER.L	1168.51	-0.02245	2	1	54.09	0	0.000167	0|0	sp|Q15149|PLEC_HUMAN/tr|H0YDN1|H0YDN1_HUMAN/tr|Q96IE3|Q96IE3_HUMAN/tr|D3DWL0|D3DWL0_HUMAN		4.03	0		0	2	MASCOT		T
$31-1	tr|H0YNN7|H0YNN7_HUMAN Major intrinsically disordered Notch2-binding receptor 1 OS=Homo sapiens OX=9606 GN=MINAR1 PE=3 SV=1	1	1	0.0105	95998.7	6.9
$31-2	sp|Q9UPX6|MNAR1_HUMAN Major intrinsically disordered Notch2-binding receptor 1 OS=Homo sapiens OX=9606 GN=MINAR1 PE=1 SV=3	1	1	0.0098	102992	7.04
	R20210100025_LNC,18614	K.IASISNSPR.D	944.516	-0.0013	2	1	20.4	0	1.01	0|0	sp|Q9UPX6|MNAR1_HUMAN/tr|H0YNN7|H0YNN7_HUMAN		9.75	0		0	2	MASCOT		T
$32-1	tr|H7C0P5|H7C0P5_HUMAN Caspase-5 (Fragment) OS=Homo sapiens OX=9606 GN=CASP5 PE=1 SV=1	1	1	0.0769	13335.1	7.05
	R20210100025_LNC,17484	-.XKHGELWVR.D	1184.6	0.01675	2	1	21.13	0	0.427	0|0	tr|H7C0P5|H7C0P5_HUMAN		8.76	1		0	2	MASCOT		T
$33-1	tr|H7C389|H7C389_HUMAN WD repeat-containing protein 92 (Fragment) OS=Homo sapiens OX=9606 GN=WDR92 PE=1 SV=1	1	1	0.0761	10391.8	10.01
	R20210100025_LNC,16027	-.X*RNM*ALR.W	923.455	-0.01037	2	1	28.28	0	0.108	0|0	tr|H7C389|H7C389_HUMAN		12	1	15.994919 Oxidation (M)	0	2	MASCOT		T
$34-1	tr|J3QLS9|J3QLS9_HUMAN Cytokine receptor-like factor 3 (Fragment) OS=Homo sapiens OX=9606 GN=CRLF3 PE=1 SV=1	1	1	0.0593	12672	5.86
	R20210100025_LNC,15534	-.XGVCAEK.Q	734.35	0.00366	2	1	23.36	0	0.324	0|0	tr|J3QLS9|J3QLS9_HUMAN		5.99	0		0	2	MASCOT		T
$35-1	tr|K7EPT8|K7EPT8_HUMAN Glial fibrillary acidic protein (Fragment) OS=Homo sapiens OX=9606 GN=GFAP PE=1 SV=2	1	1	0.1467	8266.39	9.87
	R20210100025_LNC,18781	-.XALDIEIATYR.K	1278.67	0.0138	2	1	22.59	0	0.687	0|0	tr|K7EPT8|K7EPT8_HUMAN		4.37	0		0	2	MASCOT		T
$36-1	tr|Q8NA33|Q8NA33_HUMAN cDNA FLJ35887 fis, clone TESTI2009097 OS=Homo sapiens OX=9606 PE=2 SV=1	1	1	0.0119	64849.5	9.46
$36-2	sp|Q6ZUB1|S31E1_HUMAN Spermatogenesis-associated protein 31E1 OS=Homo sapiens OX=9606 GN=SPATA31E1 PE=2 SV=2	1	1	0.0048	157134	9.29
	R20210100025_LNC,15416	K.EAEGDLR.R	789.374	0.00368	2	1	28.37	0	0.164	0|0	sp|Q6ZUB1|S31E1_HUMAN/tr|Q8NA33|Q8NA33_HUMAN		4.14	0		0	2	MASCOT		T
----- summary -----
Total protein	: 195
Total protein group	: 36
UniPepCount	ProteinGroupCount	Percent	ProteinCount	Percent
1	31	0.8611	175	0.8974
2	3	0.0833	17	0.0872
3	1	0.0278	1	0.0051
9	1	0.0278	2	0.0103
